# Supplementary material for: A Robust Self-Powered Triboelectric Sensor for Risk Mitigation in Seismic Scenarios: IoT Communication and Dimensional Monitoring
Source: ACS Omega. 2026 Jun 11;11(24):35357–74. doi: 10.1021/acsomega.6c00458 (PMC13294914; doi:10.1021/acsomega.6c00458)
Supplement: Supplementary file 1 [file ao6c00458_si_001.zip]

Archive with 5 entries (5 files):
- SV1 STEMLAB Pitaya.mp4
- SV2 3DSeisteng.mp4
- SV3-Lorca.mp4
- R4ListOfContents_SI2.pdf
- Supporting Information.pdf
